# Supplementary material for: The Cancermuts software package for the prioritization of missense cancer variants: a case study of AMBRA1 in melanoma
Source: Cell Death Dis. 2022 Oct 15;13(10):872. doi: 10.1038/s41419-022-05318-2 (PMC9569343; doi:10.1038/s41419-022-05318-2)
Supplement: Supplementary file 7 — Original Data File [file 41419_2022_5318_MOESM7_ESM.xlsx]

## Sheet: Fig. 4A
		Raw data
		Ctrl	WT	L110F	P170S	A157V
	n=1	1	3.02	3.56	3.45	3.21
	n=2	1	2.42	2.79	2.99	2.85
	n=3	1	2.63	2.54	2.95	3.1
		ANOVA summary
		F	24.52
		P value	<0,0001
		P value summary	****
		Significant diff. among means (P < 0.05)?	Yes
		R squared	0.9075
		Number of families	1
		Number of comparisons per family	4
		Alpha	0.05
		Bonferroni's multiple comparisons test	Mean Diff,	95,00% CI of diff,	Below threshold?	Summary	Adjusted P Value
		Ctrl vs. WT	-1.69	-2,464 to -0,9161	Yes	***	0.0002
		Ctrl vs. L110F	-1.963	-2,737 to -1,189	Yes	****	<0,0001
		Ctrl vs. P170S	-2.13	-2,904 to -1,356	Yes	****	<0,0001
		Ctrl vs. A157V	-2.053	-2,827 to -1,279	Yes	****	<0,0001

## Sheet: Fig. 5B
		Raw data
		24h			48h
		n=1	n=2	n=3	n=1	n=2	n=3
	WT	1	0.8061	0.6709	1.2913	1.5873	1.56645
	L110F	0.7373	0.8471	0.7269	1.20015	1.40805	1.4232
	P170S	0.904	0.8359	0.6278	1.6199	1.493	1.5366
	A157V	0.7397	0.8313	0.5211	1.2972	1.19185	1.5039
	Two-way ANOVA
	Within each column, compare rows (simple effects within columns)
	Number of families	2
	Number of comparisons per family	6
	Alpha	0.05
	Bonferroni's multiple comparisons test	Mean Diff,	95,00% CI of diff,	Below threshold?	Summary	Adjusted P Value
	24h
	WT vs. L110F	0.05523	-0,2812 to 0,3917	No	ns	>0,9999
	WT vs. P170S	0.03643	-0,3000 to 0,3729	No	ns	>0,9999
	WT vs. A157V	0.1283	-0,2081 to 0,4647	No	ns	>0,9999
	L110F vs. P170S	-0.0188	-0,3552 to 0,3176	No	ns	>0,9999
	L110F vs. A157V	0.07307	-0,2634 to 0,4095	No	ns	>0,9999
	P170S vs. A157V	0.09187	-0,2446 to 0,4283	No	ns	>0,9999
	48h
	WT vs. L110F	0.1379	-0,1986 to 0,4743	No	ns	>0,9999
	WT vs. P170S	-0.06815	-0,4046 to 0,2683	No	ns	>0,9999
	WT vs. A157V	0.1507	-0,1857 to 0,4871	No	ns	>0,9999
	L110F vs. P170S	-0.206	-0,5425 to 0,1304	No	ns	0.5043
	L110F vs. A157V	0.01282	-0,3236 to 0,3493	No	ns	>0,9999
	P170S vs. A157V	0.2189	-0,1176 to 0,5553	No	ns	0.4083

## Sheet: Fig. 5D
		Raw data
		WT			L110F			P170S			A157V
		n=1	n=2	n=3	n=1	n=2	n=3	n=1	n=2	n=3	n=1	n=2	n=3
	0h	0	0	0	0	0	0	0	0	0	0	0	0
	8h	21.049	9.626	18.71	21.5947	22.4275	23.6293	25.0208	28.7279	30.0295	20.7118	12.8795	16.7396
	16h	45.552	41.261	34.696	45.6712	54.5534	54.2917	68.5109	41.5734	42.7342	51.6251	36.8258	22.0994
	24h	59.0007	53.734	56.913	82.664	71.6101	72.0124	80.6419	74.2922	76.7645	59.5618	54.4964	36.3316
	Two-way ANOVA
	Compare column means (main column effect)
	Number of families	1
	Number of comparisons per family	3
	Alpha	0.05
	Bonferroni's multiple comparisons test	Mean Diff,	95,00% CI of diff,	Below threshold?	Summary	Adjusted P Value
	WT vs. L110F (24h)	-9.467	-15,88 to -3,057	Yes	**	0.0018
	WT vs. P170S (24h)	-10.77	-17,18 to -4,359	Yes	***	0.0004
	WT vs. A157V (24h)	2.102	-4,308 to 8,513	No	ns	>0,9999

## Sheet: Fig. 5E
		Raw data
		24h			48h
		n=1	n=2	n=3	n=1	n=2	n=3
	WT	1	1	1	0.93	0.66	0.71
	L110F	0.8366	0.7926	1.0277	1.07	1	0.63
	P170S	0.854	0.761	0.8406	0.92	1.14	1.1
	A157V	0.9559	0.896	0.8679	0.78	0.83	1.34
	Two-way ANOVA
	Within each column, compare rows (simple effects within columns)
	Number of families	2
	Number of comparisons per family	6
	Alpha	0.05
	Bonferroni's multiple comparisons test	Mean Diff,	95,00% CI of diff,	Below threshold?	Summary	Adjusted P Value
	24h
	WT vs. L110F	0.1144	-0,2802 to 0,5090	No	ns	>0,9999
	WT vs. P170S	0.1815	-0,2131 to 0,5761	No	ns	>0,9999
	WT vs. A157V	0.0934	-0,3012 to 0,4880	No	ns	>0,9999
	L110F vs. P170S	0.0671	-0,3275 to 0,4617	No	ns	>0,9999
	L110F vs. A157V	-0.02097	-0,4156 to 0,3736	No	ns	>0,9999
	P170S vs. A157V	-0.08807	-0,4827 to 0,3065	No	ns	>0,9999
	48h
	WT vs. L110F	-0.1333	-0,5279 to 0,2613	No	ns	>0,9999
	WT vs. P170S	-0.2867	-0,6813 to 0,1079	No	ns	0.2644
	WT vs. A157V	-0.2167	-0,6113 to 0,1779	No	ns	0.7084
	L110F vs. P170S	-0.1533	-0,5479 to 0,2413	No	ns	>0,9999
	L110F vs. A157V	-0.08333	-0,4779 to 0,3113	No	ns	>0,9999
	P170S vs. A157V	0.07	-0,3246 to 0,4646	No	ns	>0,9999

## Sheet: Fig. 5F
		Raw data
		WT	L110F	P170S	A157V
	n=1	1	1.48	1.25	0.96
	n=2	1	1.32	1.43	0.93
	n=3	1	1.31	1.22	1.06
	ANOVA summary
	F	18.09
	P value	0.0006
	P value summary	***
	Significant diff. among means (P < 0.05)?	Yes
	R squared	0.8715
	Bonferroni's multiple comparisons test	Mean Diff,	95,00% CI of diff,	Below threshold?	Summary	Adjusted P Value
	WT vs. L110F	-0.37	-0,5709 to -0,1691	Yes	**	0.0016
	WT vs. P170S	-0.3	-0,5009 to -0,09907	Yes	**	0.006
	WT vs. A157V	0.01667	-0,1843 to 0,2176	No	ns	>0,9999

## Sheet: Fig. 5G
		Raw data
		WT	L110F	P170S	A157V
	n=1	1	1.46	1.62	1.1
	n=2	1	1.57	1.44	1.1
	n=3	1	1.36	1.41	1.04
	ANOVA summary
	F	30.91
	P value	<0,0001
	P value summary	****
	Significant diff. among means (P < 0.05)?	Yes
	R squared	0.9206
	Bonferroni's multiple comparisons test	Mean Diff,	95,00% CI of diff,	Below threshold?	Summary	Adjusted P Value
	WT vs. L110F	-0.4633	-0,6585 to -0,2681	Yes	***	0.0003
	WT vs. P170S	-0.49	-0,6852 to -0,2948	Yes	***	0.0002
	WT vs. A157V	-0.08	-0,2752 to 0,1152	No	ns	0.7545

## Sheet: Suppl. Fig. 1B
		Raw data
		-	#1	#2
	n=1	1	0.0510204	0.117068
	n=2	1	0.00628956	0.0454631
	n=3	1	0.00671131	0.0985809
	ANOVA summary
	F	1319
	P value	<0,0001
	P value summary	****
	Significant diff. among means (P < 0.05)?	Yes
	R squared	0.9977
	Bonferroni's multiple comparisons test	Mean Diff,	95,00% CI of diff,	Below threshold?	Summary	Adjusted P Value
	- vs. #1	0.9787	0,9154 to 1,042	Yes	****	<0,0001
	- vs. #2	0.913	0,8497 to 0,9762	Yes	****	<0,0001

## Sheet: Suppl. Fig. 1C
		Raw data
		-	#1	#2
	n=1	1	3.70538	4.17379
	n=2	1	3.39086	4.49411
	n=3	1	3.83376	4.63794
	ANOVA summary
	F	268.7
	P value	<0,0001
	P value summary	****
	Significant diff. among means (P < 0.05)?	Yes
	R squared	0.989
	Bonferroni's multiple comparisons test	Mean Diff,	95,00% CI of diff,	Below threshold?	Summary	Adjusted P Value
	- vs. #1	-2.643	-3,104 to -2,183	Yes	****	<0,0001
	- vs. #2	-3.435	-3,896 to -2,975	Yes	****	<0,0001

## Sheet: Suppl. Fig. 2A
		Raw data
		WT	P63S	S90F	T97I	L110F	S142F	P170S	A157V
	n=1	1	1.167	1.293	1.298	1.37	1.437	1.447	1.472
	n=2	1	0.753	0.841	1.391	1.226	1.012	1.005	1.009
	n=3	1	0.847	0.925	1.06	1.099	0.993	0.986	1.116
	ANOVA summary
	F	1.004
	P value	0.4637
	P value summary	ns
	Significant diff. among means (P < 0.05)?	No
	R squared	0.3052
	Bonferroni's multiple comparisons test	Mean Diff,	95,00% CI of diff,	Below threshold?	Summary	Adjusted P Value
	WT vs. P63S	0.07767	-0,4428 to 0,5982	No	ns	>0,9999
	WT vs. S90F	-0.01967	-0,5402 to 0,5008	No	ns	>0,9999
	WT vs. T97I	-0.2497	-0,7702 to 0,2708	No	ns	>0,9999
	WT vs. L110F	-0.2317	-0,7522 to 0,2888	No	ns	>0,9999
	WT vs. S142F	-0.1473	-0,6678 to 0,3732	No	ns	>0,9999
	WT vs. P170S	-0.146	-0,6665 to 0,3745	No	ns	>0,9999
	WT vs. A157V	-0.199	-0,7195 to 0,3215	No	ns	>0,9999

## Sheet: Suppl. Fig. 2B
		Raw data
		WT	P63S	S90F	T97I	L110F	S142F	P170S	A157V
	n=1	1	0.841	0.892	0.882	2.208	0.721	0.935	1.064
	n=2	1	1.127	0.913	1.251	2.742	1.066	1.215	0.864
	n=3	1	0.862	0.748	1.021	2.254	0.97	1.136	0.984
	ANOVA summary
	F	28.54
	P value	<0,0001
	P value summary	****
	Significant diff. among means (P < 0.05)?	Yes
	R squared	0.9259
	Bonferroni's multiple comparisons test	Mean Diff,	95,00% CI of diff,	Below threshold?	Summary	Adjusted P Value
	WT vs. P63S	0.05667	-0,3592 to 0,4725	No	ns	>0,9999
	WT vs. S90F	0.149	-0,2669 to 0,5649	No	ns	>0,9999
	WT vs. T97I	-0.05133	-0,4672 to 0,3645	No	ns	>0,9999
	WT vs. L110F	-1.401	-1,817 to -0,9855	Yes	****	<0,0001
	WT vs. S142F	0.081	-0,3349 to 0,4969	No	ns	>0,9999
	WT vs. P170S	-0.09533	-0,5112 to 0,3205	No	ns	>0,9999
	WT vs. A157V	0.02933	-0,3865 to 0,4452	No	ns	>0,9999

[truncated: 11 more sheets: Suppl. Fig. 2C, Suppl. Fig. 2D, Suppl. Fig. 2E, Suppl. Fig. 2F, Suppl. Fig. 2G, Suppl. Fig. 2H, Suppl. Fig. 2I, Suppl. Fig. 2J, Suppl. Fig. 2K, Suppl. Fig. 2L, Suppl. Fig. 3A]
